# Supplementary material for: Single-Cone vs. Carrier-Based Root Canal Obturation with a Calcium-Silicate-Based Sealer: An In Vitro µ-CT Analysis
Source: Biomimetics (Basel). 2026 Feb 19;11(2):152. doi: 10.3390/biomimetics11020152 (PMC12937792; doi:10.3390/biomimetics11020152)
Supplement: Supplementary file 1 [file biomimetics-11-00152-s001.zip]

Archive with 1 entries (1 files):
- biomimetics-4138544-supplementary.pdf
